# Supplementary material for: Tumor location and neurocognitive function—Unravelling the association and identifying relevant anatomical substrates in intra-axial brain tumors
Source: Neurooncol Adv. 2024 Feb 9;6(1):vdae020. doi: 10.1093/noajnl/vdae020 (PMC10924535; doi:10.1093/noajnl/vdae020)
Supplement: vdae020_suppl_Supplementary_Data [file vdae020_suppl_supplementary_data.zip]

Archive with 15 entries (15 files):
- Supplementary material S1.docx
- Supplementary material S10 new_clean.docx
- Supplementary material S11 table of factors affecting NCF.docx
- Supplementary Material S12 Table LGG VS GBM.docx
- Supplementary Material S13 -  LGG Maps.docx
- Supplementary Material S14 -  GBM Maps.docx
- Supplementary material S2 new.docx
- Supplementary material S3.docx
- Supplementary Material S4.tif
- Supplementary Material S5.tif
- Supplementary Material S6.tif
- Supplementary Material S7.tif
- Supplementary Material S8.tif
- Supplementary Material S9.tif
- Supplementry material List with legends.docx
